# Supplementary material for: Development of a Portfolio Diet Score and Its Concurrent and Predictive Validity Assessed by a Food Frequency Questionnaire
Source: Nutrients. 2021 Aug 19;13(8):2850. doi: 10.3390/nu13082850 (PMC8398786; doi:10.3390/nu13082850)
Supplement: Supplementary file 1 [file nutrients-13-02850-s001.zip]

Archive with 1 entries (1 files):
- nutrients-1283073-supplementary.pdf
